# Supplementary material for: Improvement of Cardiovascular Risk Factors by Genistein Supplementation: A Systematic Review and Meta-Analysis in Diverse Population-Based RCTs
Source: J Nutr Metab. 2025 Mar 18;2025:1827252. doi: 10.1155/jnme/1827252 (PMC11936529; doi:10.1155/jnme/1827252)
Supplement: Supporting Information — Additional supporting information can be found online in the Supporting Information section. [file 1827252.f1.zip]

Archive with 2 entries (2 files):
- supplemental figures.rar
- supplemental table.docx
